# Supplementary material for: Risk based serological survey of Rift Valley fever in Tunisia (2017–2018)
Source: Heliyon. 2021 Sep 4;7(9):e07932. doi: 10.1016/j.heliyon.2021.e07932 (PMC8427255; doi:10.1016/j.heliyon.2021.e07932)
Supplement: Farm coordinates [file mmc1.xlsx]

## Sheet: camle
Governrate	Name of Farms owners	lattitude	longitude	species
gafsa	ali ben taher	8.7846	34.3283	Camels
gafsa	ammari jadlawi	8.7846	34.3283	Camels
gafsa	ali hssin	8.80712	34.3111	Camels
gafsa	ahmed zayer	8.80531	34.3484	Camels
gafsa	houssine yalyawi	8.64765	34.1664	Camels
gafsa	rabeh saaii	8.61997	34.3417	Camels
gafsa	salem saaii	8.59925	34.3445	Camels
tataouine	mokthar hayek	10.8324	32.3233	Camels
tozeur	belgacem kroussa	7.80716	33.9652	Camels
tozeur	mohamed kroussa	7.80716	33.9652	Camels
gafsa	mohamed salah belgacem	8.50314	34.3335	Camels
gafsa	hamadi hlal	8.49783	34.355	Camels
tataouine	hamed zetrini	10.8982	32.7465	Camels
tataouine	mouhamed boukhdhim	10.7957	32.6739	Camels
tataouine	ali boukhdim	10.7957	32.6739	Camels
tataouine	mabrouk mkhadem	10.865	33.0322	Camels
tataouine	amor fitaoui	10.853	33.0656	Camels
tataouine	taher	10.8324	32.3233	Camels
mahdia	chokri ben hssine ben mouhamed	10.4945	35.3726	Small ruminant
mahdia	taher ben romdhan	10.5004	35.3607	Small ruminant
mahdia	fehmi ben hsan	10.504	35.3763	Small ruminant
mahdia	adel toumi	10.5045	35.3737	Small ruminant
mahdia	mohsen bouzain	10.508	35.3745	Small ruminant
sousse	mohamed krifa	10.5439	35.8351	Small ruminant
sousse	rchid krifa	10.5466	35.8314	Small ruminant
sousse	moustapha douma	10.5479	35.8295	Small ruminant
sousse	lotfi ben saida	10.5516	35.8423	Small ruminant
sousse	mohamed ali zaghouani	10.5478	35.8228	Small ruminant
monastir	sadok mili	10.8458	35.6302	Small ruminant
monastir	lassaad hani	10.8358	35.6331	Small ruminant
monastir	nizar khlifa	10.8334	35.634	Small ruminant
monastir	khaled daldoul	10.8415	35.6325	Small ruminant
monastir	sami ben amer	10.8348	35.6273	Small ruminant
tataouine	taher dabbak	10.0894	32.5557	Small ruminant
tataouine	kelifa thiha	10.1509	32.5966	Small ruminant
tataouine	hedi ben ali ben khlifa	10.1171	32.5625	Small ruminant
tataouine	amor ouni	10.1507	32.5964	Small ruminant
tataouine	mokhtar	10.1722	32.5952	Small ruminant
sfax	houssine el abassi	10.9063	35.0444	Small ruminant
sfax	achar znati	10.8919	35.0458	Small ruminant
sfax	khlifa zaatar	10.8946	35.0406	Small ruminant
Sfax	houssine jbeniani	10.8947	35.0407	Small ruminant
sfax	mohamed	10.9193	35.022	Small ruminant
bizerte	hmed el mezzi mbarek	9.6705	37.0327	Small ruminant
bizerte	mustapha amara	9.68106	37.0378	Small ruminant
bizerte	ilyss lamouchi	9.67802	37.0331	Small ruminant
bizerte	salah eddine aousji	9.7573	37.1462	Small ruminant
bizerte	ben salah	9.76442	37.1524	Small ruminant
bizerte	mokhtar el aousji	9.75839	37.1532	Small ruminant
beja	safia khmiss	9.10341	36.981	Small ruminant
beja	taher abey	9.10208	36.982	Small ruminant
beja	ahmed ben salah	9.09393	36.9834	Small ruminant
beja	salah ben hmich frayhi	9.09395	36.9834	Small ruminant
beja	taher ben salah ben hmid frayhi	9.0939	36.9833	Small ruminant
sfax	jallouli houda	10.6852	34.7753	Small ruminant
sfax	abderrazek	10.6889	34.7689	Small ruminant
sfax	mohamed ben ammar	10.6932	34.7781	Small ruminant
sfax	mohamed zahweni	10.6843	34.7875	Small ruminant
sfax	ali zahweni	10.6851	34.7849	Small ruminant
sousse	elyazidi	10.6012	35.7521	Small ruminant
sousse	ismail dahmeni	10.5992	35.7498	Small ruminant
sousse	bechir yezidi	10.5982	35.7526	Small ruminant
sousse	alaya rouiss	10.5936	35.7497	Small ruminant
sousse	ali rouiss	10.5966	35.7503	Small ruminant
kef	aizedine hmissi	8.51558	36.326	Small ruminant
kef	mohamed maamer	8.51493	36.326	Small ruminant
kef	mouhamed foizi	8.52006	36.3322	Small ruminant
kef	nourredine ben hmed amri	8.51815	36.3308	Small ruminant
kef	tijeni ben amar	8.51464	36.3202	Small ruminant
gafsa	salah ben tijani	8.82914	34.3916	Small ruminant
gafsa	salah hwichi	8.81822	34.3913	Small ruminant
gafsa	rabeh rabhi	8.81943	34.3909	Small ruminant
gafsa	tawfik tijani	8.81863	34.3887	Small ruminant
gafsa	ali ben sassi amor	8.81777	34.3884	Small ruminant
kébili	hamed ben mouhamed ben hamed	8.67944	33.3696	Small ruminant
kébili	nasser moussa	8.67928	33.3701	Small ruminant
kébili	mohamed mosbah	8.67638	33.3644	Small ruminant
kébili	amor ben salah	8.67719	33.3697	Small ruminant
kébili	mohamed ben hmid ben salah	8.67654	33.3699	Small ruminant
sidi bouzid	nassim	9.51188	35.0175	Small ruminant
sidi bouzid	zouhaier chanaibi	9.51411	35.0193	Small ruminant
sidi bouzid	sami gedri	9.51804	35.0266	Small ruminant
sidi bouzid	abdel hafidh omri	9.50532	35.0185	Small ruminant
sidi bouzid	el ayech chouaibi	9.51036	35.0177	Small ruminant
Kairouan	adel ben ali gharssalaoui	9.8442	36.0109	Small ruminant
Kairouan	kamel massoud	9.85907	35.9989	Small ruminant
Kairouan	monji hammami	9.84697	36.016	Small ruminant
Kairouan	mouldi ben mohamed said	9.83301	35.9819	Small ruminant
Kairouan	mhfoudh ben mohamed said	9.86456	35.9701	Small ruminant
sidi bouzid	najib badri	9.58377	35.1202	Small ruminant
sidi bouzid	nej ben amara badri	9.58721	35.1226	Small ruminant
sidi bouzid	el hechmi ben mouhamed hamdi	9.59268	35.124	Small ruminant
sidi bouzid	bechir ben mouhamed hamdi	9.59979	35.1187	Small ruminant
sidi bouzid	jamil hamdi	9.57541	35.1237	Small ruminant
Kairouan	mohamed ben jedria rebii	10.2227	35.61	Small ruminant
Kairouan	mohsen ben ali rbii	10.2225	35.613	Small ruminant
Kairouan	ali ben jadria nouri	10.2056	35.6096	Small ruminant
Kairouan	Belgacem Rbii	10.2278	35.6102	Small ruminant
Kairouan	belgacem ben omar rebii	10.2463	35.6143	Small ruminant
kasserine	rabeh barhoumi	8.62723	34.891	Small ruminant
kasserine	abbes ben mouhamed ben omar	8.56308	34.9339	Small ruminant
kasserine	mouhamed salah borg	8.56437	34.9349	Small ruminant
kasserine	khlifa ben abid ben said	8.55745	34.917	Small ruminant
kasserine	el fadhel ben rechid	8.62088	34.8929	Small ruminant
sidi bouzid	hasni ben mouhamed idoudi	9.41886	35.0386	Small ruminant
sidi bouzid	rechid hamdi	9.45597	35.0361	Small ruminant
sidi bouzid	lotfi youssfi	9.45112	35.038	Small ruminant
sidi bouzid	nsiri wael	9.43091	35.0361	Small ruminant
sidi bouzid	gadri hedi	9.41083	35.0381	Small ruminant
Kairouan	houssem ben abderrazek douzi	10.0548	35.4152	Small ruminant
Kairouan	adel rwabehi	10.0473	35.437	Small ruminant
Kairouan	abdeltif salah	10.0695	35.4506	Small ruminant
Kairouan	ezzedine rwabeh	10.0472	35.4324	Small ruminant
Kairouan	mouldi ben adberrazek douzi	10.0567	35.4199	Small ruminant
kasserine	abdelkader barhoumi	8.33672	34.8519	Small ruminant
kasserine	zaki ben belgacem barhoumi	8.33612	34.8525	Small ruminant
kasserine	naceur ben farah massoudi	8.30798	34.87	Small ruminant
kasserine	mohamed ben taher rabhi	8.33142	34.8825	Small ruminant
kasserine	mouhamed salah nasri	8.34502	34.864	Small ruminant
sidi bouzid	hasni bergougui	9.43015	35.1111	Small ruminant
sidi bouzid	bargougui izzidine	9.42665	35.1007	Small ruminant
sidi bouzid	salim ben idoudi houidi	9.41426	35.0905	Small ruminant
sidi bouzid	imed bargougui	9.43599	35.1091	Small ruminant
sidi bouzid	issaoui zied	9.41116	35.074	Small ruminant
sidi bouzid	arbi chaabouni	9.52485	35.0514	Small ruminant
sidi bouzid	abderrazek nsibi	9.5259	35.0543	Small ruminant
sidi bouzid	abdelkader jadraoui	9.54213	35.065	Small ruminant
sidi bouzid	nejib bejaoui	9.55566	35.0724	Small ruminant
sidi bouzid	lazher aifi	9.53046	35.1013	Small ruminant
bizerte	mezzi mohamed hedi	9.67227	37.0378	Small ruminant
